# Supplementary material for: Elemental mapping in single-particle reconstructions by reconstructed electron energy-loss analysis
Source: Nat Methods. 2024 Oct 24;21(12):2299–306. doi: 10.1038/s41592-024-02482-5 (PMC11621030; doi:10.1038/s41592-024-02482-5)
Supplement: Supplementary file 6 — List of mean pixel values for energy-loss particle images for each energy bin and list mean voxel values of energy-loss volumes for each energy bin. [file 41592_2024_2482_MOESM6_ESM.txt]

Particle means

0.23392782209857882
0.2939061229845376
0.38587762315130464
0.5371210884351286
0.8230978908845583
1.5003901187053874
4.559824641655465
24.776257436834285
108.19062215091309
267.6369612199609
382.4836668688687
387.9708183206923
274.99304955822987
112.19312894793235
26.829608434566687
5.180239555523791
1.6921190061034803
1.084488798634965
1.0110854783530157
1.336708666897445
2.052238659481968
2.9332574029033345
3.785379700128601
4.429364183456471
4.933676404729348
5.493589896144819
6.166574097135891
6.97890019785234
7.898136350173915
8.924876356726678
9.941714116304471
10.939621227257238
11.850295033381078
12.653365816052611
13.289015465023688
13.682523299553987
13.807613628679402
13.599523601322874
13.20951857048782
12.689112828955759
12.097074948959186
11.448124358981763
10.737337071874418
10.041690828030719
9.39439460610377
8.80529046082443
8.302908277780425
7.891171362463656
7.52242038845284
7.203405429986972
6.91245846481577
6.659075736831061
6.398835339350421
6.164731356055279
5.938611151870366
5.717064825172579
5.502291501072796
5.296925198105018
5.108197548464708
4.9229772084476995
4.754700055955989
4.588633357542225
4.438288923944856
4.282688471694608
4.133599546763108
3.982295779591279
3.8398480752186623
3.703084266765379
3.5565761623215795
3.418839223211033
3.287429552516931
3.1623325718120907
3.0361667593751704
2.919316110096792
2.8060419679241813
2.693479176111985
2.595425272885464
2.498191885033996
2.406265194779302
2.317017455699654
2.236731543367365
2.159516043714857
2.0814203392409287
2.011716192319188
1.9484302705716618
1.8808103189437222
1.8187608139866753
1.760887040494304
1.7031925988473584
1.647956566968628
1.59518429409664
1.546859598416363
1.4984951311792232
1.4486819824302646
1.405795435348543
1.3642450754398148
1.3208606821914004
1.2816132536942624
1.241711794982214
1.2040034509702568
1.1688591028981363
1.1325498530801845
1.0996815196698446
1.065647993784379
1.032949939453707
1.0022057066024337
0.9731281711000703
0.94214308143693
0.9144561913818753
0.8859958467974235
0.8590593907156254
0.8332439078300603
0.8071307725933209
0.7826559470128489
0.7592417730377923
0.7358175310756978
0.7125341404628278
0.691754658677492
0.6702139681874472
0.6493137869696965
0.6295579153509397
0.6111617689985653
0.5927362186794458
0.5749830958888681
0.5574249667248065
0.5415093485786782
0.5261488636560527
0.5101357743404039
0.4962615247919744
0.4823506567383741
0.4681910481908546
0.45588125207857155
0.4431240721629513
0.4308988047280975
0.4187118281310688
0.4073697839585051
0.39545624856515393
0.3851815987217416
0.37390682942814557
0.3637981472076271
0.3540251103778657
0.34403847881168514
0.33529782576600925
0.32619021670206555
0.31767872526951035
0.3094101395909708
0.3010226872928347
0.29337736806755776
0.28608157133031953
0.2785961678058803
0.2715656750105523
0.26478110400365973
0.2580235851094141
0.2518922664323265
0.24541405927761242
0.23931673863156716
0.23345094107854222
0.227977530761656
0.22176394396652338
0.2163832128243113
0.21110587903664013
0.20622632970224028
0.20093504918062766
0.1960254414753659
0.1915211857580006
0.1869900390097649
0.18237027893528043
0.1779464464908899
0.17407128715379
0.1698132961440482
0.16570367077544015
0.16182579049490578
0.15808129885996813
0.15430289597660735
0.15073034221770773
0.14733424880724283
0.14386950884105826
0.14066417129788053
0.13735711820821475
0.13440160451286465
0.1312977307412974
0.12855794825914968
0.12566491639509872
0.12295574456418942
0.12016968107673255
0.11760627486765726
0.1148164840892716
0.11259800434869659
0.10993841457149058
0.10762936280440995
0.10524954785804252
0.10309935370562084
0.100853829823766
0.0989038239219463
0.0968762639880948
0.09469390988155932
0.09283277299134786
0.09094345039992799
0.08888759677540453
0.08725402165997913
0.08532727395128092
0.08364856209773174
0.08201587330808485
0.08032279359176686
0.0786691151397498
0.07718688364788047
0.07566646524676467
0.07426399570520789
0.07271613309042622
0.0713436473197677
0.07000049317193752
0.06861858509497538
0.0674069351916425
0.06618123507699919
0.06487210813842288
0.0634488507755268
0.061485314756498495
0.060133553036242585
0.05705593935432046
0.0558376847973456
0.055190554928675216
0.05366772406099101
0.053236069569760354
0.05291891248654193
0.052068245791479145
0.052018593800309855
0.05203142770132485
0.051217754767298646
0.05033693374416255
0.04949139173571976
0.048583252386356586
0.04776530860440795
0.046960366874198946
0.046128399201491616
0.0452983821072709
0.044532260182774716
0.04381042792584667
0.04311842287013494
0.04236499106123983
0.041623093369314586
0.04094700638166593
0.04029671398590494
0.039586061947328575
0.038945201784479265
0.03828882618280649
0.0377165730196477
0.03705464197672577
0.03649004403323019
0.03588173968559243
0.035321377245278424
0.03478568047078834
0.03421132046026734
0.03368351654242163
0.03316477682097309
0.03267339949387534
0.032160042400453566
0.03166829854087284
0.031197150588208683
0.030699988003844547
0.030200511466977005
0.029776112875039288
0.02932517143552951
0.028887048856719458
0.028455239450241584
0.028106292555068007
0.027710842358725715
0.027321683526258463
0.026950691288986306
0.026605911613962998
0.02621395603487235
0.02583533610171392
0.025480551007364217
0.02507145067209755
0.024701655493517265
0.024358453246758876
0.0240346970748151
0.02370742192030895
0.023413698550691156
0.023109937725875454
0.022848544416337102
0.022594351657731517
0.022351630598787434
0.022091553617641015
0.02180416583042514
0.021513536253657203
0.021226444459845725
0.02088474955348312
0.02056815979095646
0.020266137325779005
0.01998321079687681
0.01967343459797117
0.019415342186423865
0.01914704762822651
0.018906580059718472
0.018642821660604818
0.018422602266924448
0.018187962068565548
0.017971895757139096
0.01772444617347909
0.017539718464549856
0.017323825868764707
0.0170984336594555
0.01690480313671189
0.016724938412917056
0.016515129173446844
0.016323463667892515
0.016137240951626015
0.015945181841021224
0.01575595662661852
0.015566407895034481
0.01539750019131281
0.015197300961280694
0.015005175673288738
0.014838672163962055
0.014654964940423504
0.01445586034453632
0.014300784917956886
0.014136462555149828
0.013941061937702774
0.01378918934625886
0.013645289174727071
0.013477342847957093
0.013324624990795328
0.01317180350586139
0.013024905949900589
0.012889837000282517
0.012730891550182432
0.01258268262913374
0.012439466491140172
0.01230407206909978
0.012165678608195696
0.012029326719685582
0.011886134646196438
0.011758673840054789
0.011619868124109313
0.011506494077244172
0.011371737063764679
0.011253751806642669
0.011133601947347825
0.01102114114842553
0.010902989395013545
0.010804590538847568
0.010683787177854495
0.010577472754168094
0.010470894974561412
0.010368163454777262
0.010259664876508184
0.010149318745912041
0.010050915828860944
0.00994819483729748
0.009847885710689789
0.009751670106687574
0.00965739530496706
0.009552856089691296
0.009467606229145099
0.009388041758171945
0.009290275798472287
0.009202442011763692
0.009122308114454632
0.009025129027856588
0.008944236948255059
0.008854604791050314
0.008769508341719813
0.00867942437344453
0.008599715665847992
0.008525198273468065
0.008443170800467236
0.008377912677373445
0.00832157000195885
0.008278910253355917
0.008275907905622864
0.008328698660184652
0.008410085114948918
0.008561827156456338
0.008788457634921254
0.009086326115425876
0.0094087704710723
0.009742994552036845
0.010034047212873164
0.010193645262252561
0.01020391373669293
0.010065715649484129
0.009850132884193423
0.009675286211183352
0.009573323552315511
0.009552519938645141
0.009566392674235433
0.00959597501911925
0.009598932697115967
0.009565395200527108
0.009501442426395106
0.009413585477601
0.009299349169461759
0.009140915842096423
0.008950051834942529
0.008783651953388018
0.008643064862502641
0.008510020940931748
0.00838884232407283
0.008291583373400732
0.00819061833864437
0.008106651868199671
0.00804162190668844
0.007983438747894957
0.007926244790636404
0.007887108987899885
0.007845529284336076
0.007792308075951426
0.00774819407926559
0.007695784145486294
0.007631690443600261
0.00757575776717977
0.007511483431107415
0.007435622637768084
0.0073701583119520206
0.007320922335902941
0.0072515064680574995
0.007193691947391142
0.007134396406880715
0.007082753829986202
0.007025289598262351
0.006970158721048596
0.006913835598043844
0.006862109396996462
0.0068095404870848215
0.006751135784447496
0.006694951934762092
0.006646793898108001
0.006596657157577744
0.006537293033229711
0.00649525730730709
0.00643897013065582
0.0063870127599628245
0.006335024857429843
0.006287407219303197
0.006240228908785421
0.0061866793703185515
0.00614292197950763
0.006099805306126967
0.006049425814908345
0.006008844337068626
0.005969095791888241
0.005926749483455413
0.005885594819200973
0.005849690277795826
0.005806122394957236
0.00577390543804858
0.005733429392818863
0.00569229909387515
0.005654157756783904
0.00561396928238204
0.005576483853439468
0.005540025978835751
0.005504593252120445
0.005470459106225054
0.0054314834828461
0.005400445385847857
0.005361468860049987
0.00533079985238833
0.005293847903428181
0.0052622059377720794
0.005231907072269075
0.0051935697598699355
0.005159165038702942
0.005123064371586751
0.0050905828555325985
0.0050588611762055966
0.005031796279290714
0.004993526648310263
0.004961798050438239
0.00492904189822736
0.004896556922900696
0.004862453459248447
0.00481793532929146
0.004737412940639125
0.004694327701517363
0.004548000624714534
0.004497296713895663
0.004498671699517121
0.004434655455254701
0.004444766307191099
0.004455480125366442
0.004446569189781827
0.004470128189208611
0.004509720615916551
0.004495220999986042
0.0044712763668758836
0.004453383204612299
0.004425043189769312
0.004397808938904555
0.004375236132949649
0.004352353346097146
0.004327552016629535
0.0043033957662836075
0.00428620303150188
0.004258641352973818
0.00423570351856745
0.0042167612943141836
0.004194517720860411
0.004176048063312748
0.004148592118200995
0.004127653743305856
0.004102973789182427
0.004083447248681145
0.004059742659002603
0.004033616578566516
0.004009168094895004
0.00399014344971409
0.003964536109751467
0.003937064372308686
0.003917894738488624
0.003893872046142243
0.0038725296883791063
0.003849420243975572
0.003827902666539606
0.003806928194887833
0.0037854611529111555
0.0037677501288654208
0.0037445951123066356
0.0037310961285506577
0.0037263275965961234
0.003726626598063577
0.0037341947343014006
0.0037428865324926155
0.003745738326669872
0.003741180659935344
0.0037309012060648323
0.003722241293341977
0.0037202358177046407
0.0037257933645979376
0.00373060280620999
0.0037309257217787136
0.0037182867432495456
0.003698476692805531
0.0036765313688034503
0.003646779369163455
0.003624164751132115
0.0035981761391775426
0.003571792117334673
0.0035429569753131877
0.0035196153084419723
0.003497995607265363
0.0034740541326214094
0.0034504880642464513
0.0034278072688279475
0.003405574825207472
0.0033886320604654364
0.0033709189307755657
0.0033498668510970287
0.0033321060436077698
0.0033169258534115524
0.0032972625964445175
0.003281010633382569
0.0032633080319133833
0.0032507556856001376
0.003236642756175072
0.0032186267145357787
0.003205483584638953
0.003193629560163427
0.0031782727966660077
0.003160551394802741
0.0031467520559509353
0.003132594757595841
0.0031193907144221947
0.0031029803768405136
0.003084454167707457
0.0030746752555289403
0.0030599829731598957
0.00304471404510362
0.0030285145727419432
0.003015776328132031
0.003002876550536181
0.0029853828590460157
0.0029722141606132405
0.002952594069351014
0.002940398780122142
0.0029276354181857387
0.0029175317856006667
0.002905438319306134
0.002888899988641554
0.002876990164596397
0.0028623515761528463
0.0028504912347449085
0.002835855955170716
0.0028222494331605983
0.0028059523491528572
0.0027945223111646303
0.0027822853602624763
0.0027687850228781245
0.0027594173129189326
0.0027448027889798044
0.0027338328342355112
0.0027219329367984295
0.0027063036427884216
0.002696688068433675
0.0026852635953620962
0.0026700591902583037
0.002659479682098271
0.0026467967858485315
0.0026336890006925765
0.0026219364983450836
0.0026150820250665507
0.0026008397489302123
0.0025885477504741915
0.002578618585546185
0.0025674273877643546
0.0025578312154162994
0.002546685439386567
0.0025382345870458844
0.002526564054416583
0.0025158418136646916
0.002504375979726136
0.002491679847998964
0.0024820865333108092
0.002471702248442906
0.0024605178188029445
0.0024505684998524847
0.0024429370438873994
0.0024331697127516366
0.0024235864750747084
0.002414964915155777
0.002405337759758277
0.002397067240797613
0.0023888797443772083
0.0023791922773154987
0.0023700640091753144
0.002365292168351422
0.0023551125821742666
0.0023441248798579616
0.0023384372342376294
0.002327218813485171
0.002317728374553423
0.0023098025796186162
0.0023024346299769603
0.0022927575407327835
0.0022834784182304987
0.0022743444347705136
0.0022682553631357782
0.002259701484635536
0.0022523348886222543
0.002243854106054196
0.0022392266522568414
0.0022309213901679174
0.0022247151544772734
0.002217227634329267
0.0022089186121615266
0.0022025744567799096
0.002195980030552295
0.0021882399835110016
0.002179022827107605
0.0021719101116159847
0.0021633281077261977
0.0021546677437938844
0.0021491850976706043
0.0021430874530561682
0.002135050961401016
0.002125862682402927
0.0021201351799471444
0.002114973193345298
0.0021076915751132596
0.002097003776683324
0.002089692378627062
0.0020830623068522716
0.0020760148663288972
0.0020674934749096256
0.0020612536993159427
0.002053298274960065
0.002045372480025258
0.002039693106578321
0.0020351032535691274
0.0020270975945602667
0.002021682479452523
0.002013066935659697
0.0020082110194734786
0.002000901426255048
0.0019943498649259367
0.001987829587452575
0.0019820404197042085
0.0019742153948816726
0.0019704192193089735
0.001963559481920097
0.001956691773164131
0.0019511139218452277
0.0019444694113677833
0.001937298339452937
0.0019339365281850695
0.0019260696912860985
0.0019235421663059398
0.0019282091761324395
0.0019451714932843187
0.001976115287505854
0.002000815696458042
0.0020090150747275057
0.001994338885495794
0.0019673231704118257
0.0019425913272007348
0.0019406216475137275
0.0019673615232157493
0.0020210279249322223
0.0021057315212280217
0.0022517914820317565
0.0025193003341597085
0.0030148579664819953
0.003847063576976815
0.0050589980430745
0.006541273753470703
0.008073409161789995
0.009388609379670017
0.010336962170358403
0.010926380694925132
0.01121278845519839
0.01122179474638178
0.010974062404794805
0.01046354311805709
0.009685879105223972
0.008716399935699644
0.007725275496462758
0.0068336162717440845
0.006126076676008507
0.0056237692510019265
0.005312260257374688
0.005130529782471319
0.005063269191803245
0.00505798432582569
0.0051019527322597675
0.005180758720134146
0.005268552800410444
0.005377541091344527
0.005495321198566333
0.005622693417251074
0.0057572398663168645
0.0058838724022969085
0.005949828847228418
0.006048885566784053
0.0060242877327819685
0.006050256040310933
0.006234083586371598
0.006243262690777375
0.006386914245897844
0.00650935910689886
0.0065671011332456425
0.0066847961122830524
0.006810965406552957
0.006808902777717616
0.006780307829530901
0.006742124830766373
0.006683063919174069
0.0066164959350239125
0.006550484442538537
0.006482921541533651
0.006403887843286172
0.006326763813867796
0.006257872401815618
0.006181278242704004
0.006112033834452573
0.006042699785922169
0.005983790781514033
0.0059233264581044194
0.005872797014942614
0.005827615005469862
0.005787566105193649
0.005743401422645372
0.005715046969099732
0.005692323609589032
0.005663719787616309
0.005639956841514544
0.0056181936557303126
0.00560045661193917
0.005582917498696907
0.005559760827703443
0.005549626212068927
0.005526757111903315
0.005503891471010214
0.005487845109057928
0.0054690928439864485
0.005448951304994011
0.005432496748885453
0.005416041139954826
0.005397782648433472
0.005377966882669658
0.005366573693453829
0.005345754889065041
0.005322767572021452
0.005308763534478901
0.00529285073052616
0.005272630981894348
0.005258760502351343
0.005232807535943947
0.0052251184755714
0.005218936755594637
0.005194072858415525
0.0051806947987942725
0.005165133035799801
0.00514854176322549
0.005136088532589836
0.005113341108574712
0.005101751643244685
0.005077206751152329
0.005064593641965416
0.005037543785365798
0.005020406098137937
0.005007518352794298
0.0049788450445650565
0.004957212859926777
0.004939079654231574
0.004913987144260447
0.004887953411360083
0.004862438719739487
0.004837483076637265
0.004805206860886468
0.004784523118528753
0.004759061519221042
0.004727393233013227
0.004696314827970077
0.004686343399756178
0.004654875600950837
0.0046299222138959035
0.004606469699901191
0.004590129750994946
0.00455739300079076
0.004543679090929655
0.004518174175513982
0.004493053088943852
0.004471137695169147
0.004451017363021231
0.00443306238506191
0.004409913835838689
0.004390735478635774
0.004373778124787932
0.0043540035694879416
0.004334400774588268
0.004324142828368586
0.004303359368720668
0.004286445932593398
0.004268058996779688
0.004258140660878672
0.004237886169118599
0.004224989399585802
0.004207770645058667
0.0041864691969530484
0.004169035817127093
0.004161318781768154
0.004143876227349887
0.004127704429168297
0.004113611352959381
0.004099222433749217
0.004089023746371674
0.004076550812923024
0.004064081789956342
0.004050224094681311
0.0040350891758340396
0.004025720262649628
0.004008551291566016
0.003995157890823194
0.0039787680080702725
0.0039627049513680426
0.003951865546560245
0.0039359038615828955
0.003916520504882929
0.003904831623069004
0.003893168159387876
0.003873386986349169
0.003856799473853675
0.0038487535067999075
0.003832118466908178
0.003815249700517243
0.0038052611263439426
0.003784370880457649
0.0037721570916410016
0.0037506411686397153
0.0037383777467826958
0.00372023461447942
0.003708810141407841
0.0036910600125424197
0.003676365925335544
0.0036612606359093425
0.0036518780360380388
0.003631950370328658
0.003614795837947702
0.0036051022043567336
0.003587888112327331
0.0035750734629158764
0.0035651348225892543
0.003543922112343695
0.003529454381881546
0.0035149892082729913
0.0035021762132962163
0.003486677018013244
0.003464888865305675
0.0034530357432490644
0.0034403692409429626
0.003424653465120185
0.003413175749332571
0.003402920359966483
0.003388773138622615
0.0033764870058895467
0.0033644121895859413
0.0033494019549522107
0.003339606197620598
0.0033297144830775993
0.0033142297264972813
0.003302125280772605
0.0032905538638208953
0.003277359747255323
0.0032658474387426005
0.0032541450206449384
0.0032430434631420826
0.00322824424413151
0.0032143876016785472
0.003202850777451944
0.003188037420545023
0.0031764634467397164
0.0031643629114970094
0.003148407693855225
0.0031426108555460738
0.0031286934502194443
0.0031220137454042807
0.0031109342971648644
0.003100003898449717
0.0030850195331582403
0.003073862928101517
0.0030620070987881598
0.00305020180493409
0.003037720298505739
0.0030304123597219876
0.003022503259537124
0.003011170381985504
0.0030018268869338887
0.0029899493995665504
0.002979998877390869
0.002971567878266335
0.0029568619092104
0.0029478826905944846
0.0029356622840391207
0.002927185411953032
0.002918356596489759
0.0029045331931335304
0.002894419633940384
0.0028880198293922896
0.0028821216193582575
0.002864728697980362
0.002858618569904257
0.0028494002102756395
0.0028360686252285523
0.0028239109367878415
0.002818708190931628
0.0028097026517640003
0.0027960604842067064
0.0027880518171347936
0.002774490265667316
0.0027666011691017535
0.002758658378610698
0.0027467088481332442
0.002737018673814787
0.0027277729408123888
0.002717196591118561
0.0027081390124601193
0.0027025140849544385
0.0026910438893244563
0.002683536064750843
0.0026754335461116815
0.0026639122134098007
0.0026537189405457543
0.0026514242396458864
0.002639589466773898
0.0026254532248601733
0.002620727557804143
0.0026113873716218853
0.0025998849897172376
0.0025936709330626555
0.0025842236598357165
0.002574894904293059
0.002570046508264473
0.002562139212917441
0.002552604555458816
0.002545023935759324
0.0025344585654956397
0.002526164282836858
0.0025168477099495657
0.002509477053051163
0.0024998739621580855
0.0024925529383000547
0.0024843284427040996
0.002480665825130947

Volume means

1.971042947843670845e-03
2.475339453667402267e-03
3.246363950893282890e-03
4.484779201447963715e-03
6.663665175437927246e-03
1.171300467103719711e-02
3.721289336681365967e-02
2.081341892480850220e-01
9.118324518203735352e-01
2.257745027542114258e+00
3.227068901062011719e+00
3.272159099578857422e+00
2.319676399230957031e+00
9.467977285385131836e-01
2.264595031738281250e-01
4.370470717549324036e-02
1.425471063703298569e-02
9.122887626290321350e-03
8.497879840433597565e-03
1.123898103833198547e-02
1.727255620062351227e-02
2.470326237380504608e-02
3.188820928335189819e-02
3.731781616806983948e-02
4.156543314456939697e-02
4.628011956810951233e-02
5.194973945617675781e-02
5.879363045096397400e-02
6.654021888971328735e-02
7.519173622131347656e-02
8.376262336969375610e-02
9.217415004968643188e-02
9.985033422708511353e-02
1.066180914640426636e-01
1.119740456342697144e-01
1.152888983488082886e-01
1.163383424282073975e-01
1.145804375410079956e-01
1.112868711352348328e-01
1.068955734372138977e-01
1.019012480974197388e-01
9.642990678548812866e-02
9.043920785188674927e-02
8.457374572753906250e-02
7.911933958530426025e-02
7.415764033794403076e-02
6.992540508508682251e-02
6.645837426185607910e-02
6.335547566413879395e-02
6.066957861185073853e-02
5.822152644395828247e-02
5.608943849802017212e-02
5.389986559748649597e-02
5.192832276225090027e-02
5.002481490373611450e-02
4.815989732742309570e-02
4.635105654597282410e-02
4.462175443768501282e-02
4.303039237856864929e-02
4.147120565176010132e-02
4.005343839526176453e-02
3.865431994199752808e-02
3.738790377974510193e-02
3.607658296823501587e-02
3.482029214501380920e-02
3.354578837752342224e-02
3.234583511948585510e-02
3.119273111224174500e-02
2.995782159268856049e-02
2.879752963781356812e-02
2.768951468169689178e-02
2.663530223071575165e-02
2.557216212153434753e-02
2.458752878010272980e-02
2.363319508731365204e-02
2.268465980887413025e-02
2.185875363647937775e-02
2.103970758616924286e-02
2.026500366628170013e-02
1.951276138424873352e-02
1.883709803223609924e-02
1.818676106631755829e-02
1.752894558012485504e-02
1.694131456315517426e-02
1.640835404396057129e-02
1.583913527429103851e-02
1.531699951738119125e-02
1.482964958995580673e-02
1.434343494474887848e-02
1.387837156653404236e-02
1.343390997499227524e-02
1.302674226462841034e-02
1.261954382061958313e-02
1.219998393207788467e-02
1.183869224041700363e-02
1.148885022848844528e-02
1.112340856343507767e-02
1.079299859702587128e-02
1.045717578381299973e-02
1.013968139886856079e-02
9.843542240560054779e-03
9.538112208247184753e-03
9.261221624910831451e-03
8.974475786089897156e-03
8.699068799614906311e-03
8.440160192549228668e-03
8.195281960070133209e-03
7.934384047985076904e-03
7.701275870203971863e-03
7.461591158062219620e-03
7.234385237097740173e-03
7.017222698777914047e-03
6.797554902732372284e-03
6.591457873582839966e-03
6.394262425601482391e-03
6.196781992912292480e-03
6.000827997922897339e-03
5.825973581522703171e-03
5.644485820084810257e-03
5.468470044434070587e-03
5.301868077367544174e-03
5.146830342710018158e-03
4.991755355149507523e-03
4.842188674956560135e-03
4.694546572864055634e-03
4.560375586152076721e-03
4.431028384715318680e-03
4.296066239476203918e-03
4.179457202553749084e-03
4.062061663717031479e-03
3.942761570215225220e-03
3.839213168248534203e-03
3.731726203113794327e-03
3.628940554335713387e-03
3.526113694533705711e-03
3.430447541177272797e-03
3.330266335979104042e-03
3.243841463699936867e-03
3.148925490677356720e-03
3.063570475205779076e-03
2.981118625029921532e-03
2.897180849686264992e-03
2.823361661285161972e-03
2.746970625594258308e-03
2.675151685252785683e-03
2.605379093438386917e-03
2.534993225708603859e-03
2.470687264576554298e-03
2.409236505627632141e-03
2.346292138099670410e-03
2.287107286974787712e-03
2.229924779385328293e-03
2.173179294914007187e-03
2.121393335983157158e-03
2.066838555037975311e-03
2.015416510403156281e-03
1.966017298400402069e-03
1.919904025271534920e-03
1.867658225819468498e-03
1.822292921133339405e-03
1.777819707058370113e-03
1.736814272589981556e-03
1.692124642431735992e-03
1.650637132115662098e-03
1.612818450666964054e-03
1.574686029925942421e-03
1.535761519335210323e-03
1.498603494837880135e-03
1.466056215576827526e-03
1.430058386176824570e-03
1.395535538904368877e-03
1.362904673442244530e-03
1.331433421000838280e-03
1.299572293646633625e-03
1.269430387765169144e-03
1.240861020050942898e-03
1.211635768413543701e-03
1.184516702778637409e-03
1.156739890575408936e-03
1.131824566982686520e-03
1.105783972889184952e-03
1.082760398276150227e-03
1.058313529938459396e-03
1.035410678014159203e-03
1.011993503198027611e-03
9.905755287036299706e-04
9.669957216829061508e-04
9.483103640377521515e-04
9.257983183488249779e-04
9.063949692063033581e-04
8.863764815032482147e-04
8.681890903972089291e-04
8.493409841321408749e-04
8.329573320224881172e-04
8.158191340044140816e-04
7.974115433171391487e-04
7.818148587830364704e-04
7.659560069441795349e-04
7.486564572900533676e-04
7.348754443228244781e-04
7.185814902186393738e-04
7.044597296044230461e-04
6.907052593305706978e-04
6.764431018382310867e-04
6.624971283599734306e-04
6.500789313577115536e-04
6.372845382429659367e-04
6.253622705116868019e-04
6.124291685409843922e-04
6.008449126966297626e-04
5.895302165299654007e-04
5.778579507023096085e-04
5.677178851328790188e-04
5.573661765083670616e-04
5.463110283017158508e-04
5.343900411389768124e-04
5.179152940399944782e-04
5.065095028840005398e-04
4.805538337677717209e-04
4.702003207057714462e-04
4.647603491321206093e-04
4.519751237239688635e-04
4.482983495108783245e-04
4.456780443433672190e-04
4.385433567222207785e-04
4.380712634883821011e-04
4.382329643703997135e-04
4.313279932830482721e-04
4.238336987327784300e-04
4.167151637375354767e-04
4.091785813216120005e-04
4.023288493044674397e-04
3.954952990170568228e-04
3.885318583343178034e-04
3.816082607954740524e-04
3.750530886463820934e-04
3.689634322654455900e-04
3.632257867138832808e-04
3.568168904166668653e-04
3.505536296870559454e-04
3.448287898208945990e-04
3.393741790205240250e-04
3.333936620038002729e-04
3.280136443208903074e-04
3.225081018172204494e-04
3.176605096086859703e-04
3.120434994343668222e-04
3.073860425502061844e-04
3.022000310011208057e-04
2.974881790578365326e-04
2.930482442025095224e-04
2.881566470023244619e-04
2.836413332261145115e-04
2.792815212160348892e-04
2.752036962192505598e-04
2.708663232624530792e-04
2.667526714503765106e-04
2.627205976750701666e-04
2.585606998763978481e-04
2.543703303672373295e-04
2.507872122805565596e-04
2.469767059665173292e-04
2.432130713714286685e-04
2.396437921561300755e-04
2.366845001233741641e-04
2.333907032152637839e-04
2.300665073562413454e-04
2.269836841151118279e-04
2.240796457044780254e-04
2.207416109740734100e-04
2.175961271859705448e-04
2.146325277863070369e-04
2.112316578859463334e-04
2.080128033412620425e-04
2.051750634564086795e-04
2.024459681706503034e-04
1.996780338231474161e-04
1.972554164240136743e-04
1.946443662745878100e-04
1.924422103911638260e-04
1.903263182612136006e-04
1.882883370853960514e-04
1.860861957538872957e-04
1.836542942328378558e-04
1.812432747101411223e-04
1.787647779565304518e-04
1.759648439474403858e-04
1.733007375150918961e-04
1.707169285509735346e-04
1.683456066530197859e-04
1.657176035223528743e-04
1.635610242374241352e-04
1.612641353858634830e-04
1.592280459590256214e-04
1.570438762428238988e-04
1.551540917716920376e-04
1.532155874883756042e-04
1.513788010925054550e-04
1.492680603405460715e-04
1.477259938837960362e-04
1.458982587791979313e-04
1.440388732589781284e-04
1.423678186256438494e-04
1.408414245815947652e-04
1.390861580148339272e-04
1.374934945488348603e-04
1.358925801469013095e-04
1.342811883660033345e-04
1.327102945651859045e-04
1.311054656980559230e-04
1.296880218433216214e-04
1.279566786251962185e-04
1.263731101062148809e-04
1.249731431016698480e-04
1.234057999681681395e-04
1.217670869664289057e-04
1.204859872814267874e-04
1.190918192151002586e-04
1.173727068817242980e-04
1.161387117463164032e-04
1.149189920397475362e-04
1.135135462391190231e-04
1.122308458434417844e-04
1.109368167817592621e-04
1.097329659387469292e-04
1.085737167159095407e-04
1.072080049198120832e-04
1.059852147591300309e-04
1.048016929416917264e-04
1.036191461025737226e-04
1.024882949423044920e-04
1.013367000268772244e-04
1.001163618639111519e-04
9.903986210701987147e-05
9.788239549379795790e-05
9.694517939351499081e-05
9.579045581631362438e-05
9.478548599872738123e-05
9.379813127452507615e-05
9.284819680033251643e-05
9.182684152619913220e-05
9.101571049541234970e-05
8.999207057058811188e-05
8.912733756005764008e-05
8.822532254271209240e-05
8.733714639674872160e-05
8.642209286335855722e-05
8.548003825126215816e-05
8.464847633149474859e-05
8.381966472370550036e-05
8.295657607959583402e-05
8.211664680857211351e-05
8.137261465890333056e-05
8.048306335695087910e-05
7.972044113557785749e-05
7.906038081273436546e-05
7.824158092262223363e-05
7.753408135613426566e-05
7.684072625124827027e-05
7.603113044751808047e-05
7.535255281254649162e-05
7.460387860191985965e-05
7.390141399810090661e-05
7.311268564080819488e-05
7.245726010296493769e-05
7.179343811003491282e-05
7.106960401870310307e-05
7.055349124129861593e-05
7.009395631030201912e-05
6.969951937207952142e-05
6.966570799704641104e-05
7.006962550804018974e-05
7.070943684084340930e-05
7.196319347713142633e-05
7.382732292171567678e-05
7.631751213921234012e-05
7.899722550064325333e-05
8.178000280167907476e-05
8.419936784775927663e-05
8.553425141144543886e-05
8.558040281059220433e-05
8.437960059382021427e-05
8.257760055130347610e-05
8.112497016554698348e-05
8.021784014999866486e-05
8.006894495338201523e-05
8.022521069506183267e-05
8.045102731557562947e-05
8.047626761253923178e-05
8.020268433028832078e-05
7.968045974848791957e-05
7.894399459473788738e-05
7.799483137205243111e-05
7.665681914659217000e-05
7.506270776502788067e-05
7.367016223724931479e-05
7.248470501508563757e-05
7.137981447158381343e-05
7.036665192572399974e-05
6.954389391466975212e-05
6.869450589874759316e-05
6.799314724048599601e-05
6.744942947989329696e-05
6.699356890749186277e-05
6.649264832958579063e-05
6.619090709136798978e-05
6.583804497495293617e-05
6.538386514876037836e-05
6.495667184935882688e-05
6.455118273152038455e-05
6.399534322554245591e-05
6.353142089210450649e-05
6.303172995103523135e-05
6.235995533643290401e-05
6.183764344314113259e-05
6.143010250525549054e-05
6.082462277845479548e-05
6.038229912519454956e-05
5.984465678920969367e-05
5.944224540144205093e-05
5.889872409170493484e-05
5.844721090397797525e-05
5.798550773761235178e-05
5.755628080805763602e-05
5.710339610232040286e-05
5.661867544404231012e-05
5.615935515379533172e-05
5.575569593929685652e-05
5.531562783289700747e-05
5.481174230226315558e-05
5.446796058095060289e-05
5.398880239226855338e-05
5.355429675546474755e-05
5.312782013788819313e-05
5.274169961921870708e-05
5.235366188571788371e-05
5.190535011934116483e-05
5.152881567482836545e-05
5.120863352203741670e-05
5.078042522654868662e-05
5.042695192969404161e-05
5.009669621358625591e-05
4.972804163116961718e-05
4.936627374263480306e-05
4.907262336928397417e-05
4.871029886999167502e-05
4.844059731112793088e-05
4.810388782061636448e-05
4.779438677360303700e-05
4.745558544527739286e-05
4.709981658379547298e-05
4.676620665122754872e-05
4.648184767575003207e-05
4.619400715455412865e-05
4.589865784510038793e-05
4.557862484944052994e-05
4.529984289547428489e-05
4.499560964177362621e-05
4.472933142096735537e-05
4.441844430402852595e-05
4.414495560922659934e-05
4.389290552353486419e-05
4.356755016488023102e-05
4.326429916545748711e-05
4.297780833439901471e-05
4.273109880159609020e-05
4.245830496074631810e-05
4.221746712573803961e-05
4.186854494037106633e-05
4.161034303251653910e-05
4.134653499932028353e-05
4.110399822820909321e-05
4.083447856828570366e-05
4.041120337205938995e-05
3.976589141529984772e-05
3.940850365324877203e-05
3.814382580458186567e-05
3.772019772441126406e-05
3.773567004827782512e-05
3.720697714015841484e-05
3.729632589966058731e-05
3.740036117960698903e-05
3.730650860234163702e-05
3.751360418391413987e-05
3.782596468226984143e-05
3.773274511331692338e-05
3.750777250388637185e-05
3.735310019692406058e-05
3.711422687047161162e-05
3.692053724080324173e-05
3.671960075735114515e-05
3.653582825791090727e-05
3.632976950029842556e-05
3.613451917772181332e-05
3.597914110287092626e-05
3.574882794055156410e-05
3.556531373760662973e-05
3.540046964189969003e-05
3.521479447954334319e-05
3.505633867462165654e-05
3.481196108623407781e-05
3.464779365458525717e-05
3.443983223405666649e-05
3.426459443289786577e-05
3.407035546842962503e-05
3.387339893379248679e-05
3.364881195011548698e-05
3.347512756590731442e-05
3.326487058075144887e-05
3.306314829387702048e-05
3.289299638709053397e-05
3.265921259298920631e-05
3.250006193411536515e-05
3.229330104659311473e-05
3.212354204151779413e-05
3.194357122993096709e-05
3.176727477693930268e-05
3.163354631396941841e-05
3.142378773191012442e-05
3.133548307232558727e-05
3.129085962427780032e-05
3.128950993414036930e-05
3.136246959911659360e-05
3.140602711937390268e-05
3.143623689538799226e-05
3.140223634545691311e-05
3.132203710265457630e-05
3.123197893728502095e-05
3.121734698652289808e-05
3.126290539512410760e-05
3.132052006549201906e-05
3.129717515548691154e-05
3.117611777270212770e-05
3.099330569966696203e-05
3.084024137933738530e-05
3.058264701394364238e-05
3.038279282918665558e-05
3.018468669324647635e-05
2.995999602717347443e-05
2.971990397782064974e-05
2.952858449134510010e-05
2.933378709712997079e-05
2.914894321293104440e-05
2.896424302889499813e-05
2.877144106605555862e-05
2.857605977624189109e-05
2.842651520040817559e-05
2.827565185725688934e-05
2.812451384670566767e-05
2.798771674861200154e-05
2.784500975394621491e-05
2.768685044429730624e-05
2.753536136879120022e-05
2.738682451308704913e-05
2.729621155594941229e-05
2.717855932132806629e-05
2.702865822357125580e-05
2.692164889595005661e-05
2.681767728063277900e-05
2.668819615792017430e-05
2.651961949595715851e-05
2.640755337779410183e-05
2.629750088090077043e-05
2.616937308630440384e-05
2.604442306619603187e-05
2.589598989288788289e-05
2.581234184617642313e-05
2.568476884334813803e-05
2.554762977524660528e-05
2.542262518545612693e-05
2.531310747144743800e-05
2.521516034903470427e-05
2.507031240384094417e-05
2.495065018592868000e-05
2.479296927049290389e-05
2.469297760399058461e-05
2.458559720253106207e-05
2.449363637424539775e-05
2.438793308101594448e-05
2.424025478831026703e-05
2.415202652628067881e-05
2.403243524895515293e-05
2.391834823356475681e-05
2.379158650001045316e-05
2.368632522120606154e-05
2.354910429858136922e-05
2.346317887713667005e-05
2.335358476557303220e-05
2.323080661881249398e-05
2.316521749889943749e-05
2.303408655279781669e-05
2.293720899615436792e-05
2.283906906086485833e-05
2.272561141580808908e-05
2.264348586322739720e-05
2.254270111734513193e-05
2.241970287286676466e-05
2.233165469078812748e-05
2.222674447693862021e-05
2.212554500147234648e-05
2.202293035225011408e-05
2.195567321905400604e-05
2.182253228966146708e-05
2.175294866901822388e-05
2.165479600080288947e-05
2.156298978661652654e-05
2.148911698895972222e-05
2.138403397111687809e-05
2.131394103344064206e-05
2.121336547133978456e-05
2.112812035193201154e-05
2.101831523759756237e-05
2.092351314786355942e-05
2.083119215967599303e-05
2.075285010505467653e-05
2.067508830805309117e-05
2.058350219158455729e-05
2.051631781796459109e-05
2.043673885054886341e-05
2.034927820204757154e-05
2.028158996836282313e-05
2.021096770477015525e-05
2.013755329244304448e-05
2.007282273552846164e-05
1.998039442696608603e-05
1.990601595025509596e-05
1.983664878935087472e-05
1.978238651645369828e-05
1.970959237951319665e-05
1.964167677215300500e-05
1.955495281436014920e-05
1.946961674548219889e-05
1.940972470038104802e-05
1.934055217134300619e-05
1.925517062772996724e-05
1.917875488288700581e-05
1.911380059027578682e-05
1.905879435071256012e-05
1.898892878671176732e-05
1.892952786874957383e-05
1.884670382423792034e-05
1.881282150861807168e-05
1.873294422694016248e-05
1.868596154963597655e-05
1.862391945905983448e-05
1.856425114965531975e-05
1.850596709118690342e-05
1.844512553361710161e-05
1.838070238591171801e-05
1.830590736062731594e-05
1.824725950427819043e-05
1.818422970245592296e-05
1.810260255297180265e-05
1.805752799555193633e-05
1.800294739950913936e-05
1.793778938008472323e-05
1.786876055120956153e-05
1.781550963642075658e-05
1.778021032805554569e-05
1.771946335793472826e-05
1.763754880812484771e-05
1.757302015903405845e-05
1.750108640408143401e-05
1.743757457006722689e-05
1.736254125717096031e-05
1.733564386086072773e-05
1.724743924569338560e-05
1.718983367027249187e-05
1.713529854896478355e-05
1.710833203105721623e-05
1.703404086583759636e-05
1.697737570793833584e-05
1.690556200628634542e-05
1.687034819042310119e-05
1.680614877841435373e-05
1.676770625635981560e-05
1.670407073106616735e-05
1.664443152549210936e-05
1.659765257500112057e-05
1.656689164519775659e-05
1.652218816161621362e-05
1.644633630348835140e-05
1.639202491787727922e-05
1.634463660593610257e-05
1.627481833565980196e-05
1.624825927137862891e-05
1.619338399905245751e-05
1.615946894162334502e-05
1.620771217858418822e-05
1.635029730095993727e-05
1.661092574067879468e-05
1.682503716438077390e-05
1.688904194452334195e-05
1.676247120485641062e-05
1.653643812460359186e-05
1.631250415812246501e-05
1.630122642382048070e-05
1.652925311645958573e-05
1.697481638984754682e-05
1.769388109096325934e-05
1.892802538350224495e-05
2.115499592036940157e-05
2.534294617362320423e-05
3.236285556340590119e-05
4.259269917383790016e-05
5.509686525329016149e-05
6.800101255066692829e-05
7.910838030511513352e-05
8.714111754670739174e-05
9.212310396833345294e-05
9.453674283577129245e-05
9.460424189455807209e-05
9.252777090296149254e-05
8.823528332868590951e-05
8.167430496541783214e-05
7.347137579927220941e-05
6.513114203698933125e-05
5.759367195423692465e-05
5.159935972187668085e-05
4.737197014037519693e-05
4.475851528695784509e-05
4.322839231463149190e-05
4.264781091478653252e-05
4.263060327502898872e-05
4.299553620512597263e-05
4.362443360150791705e-05
4.436749441083520651e-05
4.530775186140090227e-05
4.627939415513537824e-05
4.735789480037055910e-05
4.849871038459241390e-05
4.955665644956752658e-05
5.012378460378386080e-05
5.098778638057410717e-05
5.075718217995017767e-05
5.097575922263786197e-05
5.252973278402350843e-05
5.260331818135455251e-05
5.380175207392312586e-05
5.483249697135761380e-05
5.534369483939372003e-05
5.635217894450761378e-05
5.740750566474162042e-05
5.740492997574619949e-05
5.716397936339490116e-05
5.682676055585034192e-05
5.631593012367375195e-05
5.575165778282098472e-05
5.520723425433970988e-05
5.463722482090815902e-05
5.398376742959953845e-05
5.333240551408380270e-05
5.275143848848529160e-05
5.211070674704387784e-05
5.150706783751957119e-05
5.090607010060921311e-05
5.039566167397424579e-05
4.988209911971352994e-05
4.947370689478702843e-05
4.910910502076148987e-05
4.875824743066914380e-05
4.839794200961478055e-05
4.814799467567354441e-05
4.795774293597787619e-05
4.771621752297505736e-05
4.753968823933973908e-05
4.733203604700975120e-05
4.715959948953241110e-05
4.702992737293243408e-05
4.685447856900282204e-05
4.677316974266432226e-05
4.655522207031026483e-05
4.636762605514377356e-05
4.623669155989773571e-05
4.609041207004338503e-05
4.591106335283257067e-05
4.577788422466255724e-05
4.565217022900469601e-05
4.547447315417230129e-05
4.531665763352066278e-05
4.521973460214212537e-05
4.501223156694322824e-05
4.483644079300574958e-05
4.471486681723035872e-05
4.458773400983773172e-05
4.442606223165057600e-05
4.429930049809627235e-05
4.409746907185763121e-05
4.402678678161464632e-05
4.398480450618080795e-05
4.377700679469853640e-05
4.365054701338522136e-05
4.354143675300292671e-05
4.338442522566765547e-05
4.325745612732134759e-05
4.310297663323581219e-05
4.298124622437171638e-05
4.276317486073821783e-05
4.265814641257748008e-05
4.246034950483590364e-05
4.231512139085680246e-05
4.221042399876751006e-05
4.196953887003473938e-05
4.178484596195630729e-05
4.162773984717205167e-05
4.138934309594333172e-05
4.118397191632539034e-05
4.098654972040094435e-05
4.074200114700943232e-05
4.049138078698888421e-05
4.033866207464598119e-05
4.009321855846792459e-05
3.983515125582925975e-05
3.957733497372828424e-05
3.949109668610617518e-05
3.922029645764268935e-05
3.901424497598782182e-05
3.883459066855721176e-05
3.867262421408668160e-05
3.838839620584622025e-05
3.826219108304940164e-05
3.806021777563728392e-05
3.790664050029590726e-05
3.768747410504147410e-05
3.749783354578539729e-05
3.734278288902714849e-05
3.713586556841619313e-05
3.698063301271758974e-05
3.685820047394372523e-05
3.668409044621512294e-05
3.650939834187738597e-05
3.643647869466803968e-05
3.624834789661690593e-05
3.609212944866158068e-05
3.596767419367097318e-05
3.587765604606829584e-05
3.570610351744107902e-05
3.558304524631239474e-05
3.543887214618735015e-05
3.528095112415030599e-05
3.513121191645041108e-05
3.506942448439076543e-05
3.493316398817114532e-05
3.478199141682125628e-05
3.467380156507715583e-05
3.454587931628338993e-05
3.447040944593027234e-05
3.436626866459846497e-05
3.424856549827381968e-05
3.412298246985301375e-05
3.399531851755455136e-05
3.393083170522004366e-05
3.375833694008179009e-05
3.364248914294876158e-05
3.351340274093672633e-05
3.338115857332013547e-05
3.326923251734115183e-05
3.314970308565534651e-05
3.299628951936028898e-05
3.289030064479447901e-05
3.278606163803488016e-05
3.262583049945533276e-05
3.248449502279981971e-05
3.244057006668299437e-05
3.228410059818997979e-05
3.215107426512986422e-05
3.204596214345656335e-05
3.186102185281924903e-05
3.178313636453822255e-05
3.160148116876371205e-05
3.150173506583087146e-05
3.135253791697323322e-05
3.127696254523470998e-05
3.110403122263960540e-05
3.096318687312304974e-05
3.084639320150017738e-05
3.075913991779088974e-05
3.058654692722484469e-05
3.045647099497728050e-05
3.038434624613728374e-05
3.021693919436074793e-05
3.012194974871817976e-05
3.003785604960285127e-05
2.986295658047311008e-05
2.974956623802427202e-05
2.962453800137154758e-05
2.951270107587333769e-05
2.938481702585704625e-05
2.919456528616137803e-05
2.909292197728063911e-05
2.898040656873490661e-05
2.885641515604220331e-05
2.875623795262072235e-05
2.868000228772871196e-05
2.855633829312864691e-05
2.844157097570132464e-05
2.833335020113736391e-05
2.822637543431483209e-05
2.816903361235745251e-05
2.804020186886191368e-05
2.789649079204536974e-05
2.782709452731069177e-05
2.771383151412010193e-05
2.761915129667613655e-05
2.750962812569923699e-05
2.742201104410924017e-05
2.732211214606650174e-05
2.719960139074828476e-05
2.706706982280593365e-05
2.699752440094016492e-05
2.686112202354706824e-05
2.676288568181917071e-05
2.666497493919450790e-05
2.652943840075749904e-05
2.648204826982691884e-05
2.636024692037608474e-05
2.629916525620501488e-05
2.621307248773518950e-05
2.611702439025975764e-05
2.599057006591465324e-05
2.591846896393690258e-05
2.581742228358052671e-05
2.570208562246989459e-05
2.558944834163412452e-05
2.553838749008718878e-05
2.545947427279315889e-05
2.535126986913383007e-05
2.529043922550044954e-05
2.520151247153989971e-05
2.510129525035154074e-05
2.503095493011642247e-05
2.491461782483384013e-05
2.482636591594200581e-05
2.472896994731854647e-05
2.463594501023180783e-05
2.458856761222705245e-05
2.447151018714066595e-05
2.438271621940657496e-05
2.432035580568481237e-05
2.428713378321845084e-05
2.413813672319520265e-05
2.408507498330436647e-05
2.402424615866038948e-05
2.390470035606995225e-05
2.380724617978557944e-05
2.375650183239486068e-05
2.368169589317403734e-05
2.355974720558151603e-05
2.349207716179080307e-05
2.337611294933594763e-05
2.329530252609401941e-05
2.322270302101969719e-05
2.314237462996970862e-05
2.304987538082059473e-05
2.296879938512574881e-05
2.290015800099354237e-05
2.281849992868956178e-05
2.278894862683955580e-05
2.268135904159862548e-05
2.260354449390433729e-05
2.253932689200155437e-05
2.245348696305882186e-05
2.235085048596374691e-05
2.234767816844396293e-05
2.223659612354822457e-05
2.213320658484008163e-05
2.208189471275545657e-05
2.199612026743125170e-05
2.191583917010575533e-05
2.187989957747049630e-05
2.178442628064658493e-05
2.170783773181028664e-05
2.168028368032537401e-05
2.158978168154135346e-05
2.150683940271846950e-05
2.145492726413067430e-05
2.137115188816096634e-05
2.129246604454237968e-05
2.120554927387274802e-05
2.113666596414986998e-05
2.106261854351032525e-05
2.098765799019020051e-05
2.092801332764793187e-05
2.091051101160701364e-05
